# Supplementary material for: Integrating Functional Analysis in the Next-Generation Sequencing Diagnostic Pipeline of RASopathies
Source: Sci Rep. 2018 Feb 5;8:2421. doi: 10.1038/s41598-018-20894-0 (PMC5799236; doi:10.1038/s41598-018-20894-0)
Supplement: Supplementary file 2 — Supplementary table 1a [file 41598_2018_20894_MOESM2_ESM.xlsx]

## Sheet: Sheet1
case number	5132	15547	14626	5608	6381	9233	4748	3347	15289	4862	15247	6575	14993	4012	14321	13590	5153	13393	4749	5698
General Information
date of birth	1998-04-28	1978-04-01	1993-07-16				1996-03-12	2000-11-26	2003-01-22	1988-04-11	2011-02-07		2006-02-27	1997-09-27			1997-07-24	2010-08-26	2000-10-28	1998-08-04
sex	F	F	F	F	M		F	F	M	M	F	M	M	F	M	M	F	F	F	M
Genotype
gene	SOS1	SOS1	SOS1	SOS1	SOS1	SOS1	RAF1	RAF1	KRAS	KRAS	KRAS	?MAP2K2	MAP2K1	MAP2K1	RIT1	RIT1	BRAF	BRAF	SHOC2	SHOC2
mutation	c.512T>C:p.(V171A)	c.1297G>A:p.(E433K)	c.1644T>G:p.(S548R)	c.1644T>A:p.(S548R)	c.1644T>A:p.(S548R)	c.1654A>G:p.(R552G)	c.770C>T:p.(S257L)	c.770C>T:p.(S257L)	c.13A>G:p.(K5E)	c.178G>A:p.(G60S)	c.458A>T:p.(D153V)	c.199G>A:p.(D67N)	c.371C>T:p.(P124L)	c.389A>G:p.(Y130C)	c.170C>G:p.(A57G)	c.229G>A:p.(A77T)	c.1785T>G:p.(F595L)	c.1914T>G:p.(D638E)	c.4A>G:p.(S2G)	c.4A>G:p.(S2G)
karyotyping	47, XXX						normal			normal							normal		normal
Prenatal Information
maternal age	32	unknown	30	27	32	32	36	29	30	41	30	36	25	31	32	30	27	36	36	27
paternal age	34	unknown	31	31	59	47	43		38	37	43	37	29		33	41	31	39	37	38
polyhydraminos	negative	unknown	negative	negative	negative	negative	positive	negative	negative	negative	positive	negative	negative	negative	positive	yes, need amnioreductionx3	negative	negative	negative	negative
threatened abortion	negative	unknown	negative	negative	negative	negative	negative	negative	negative	negative	negative	negative	negative	negative	neg	negative	negative	negative	negative	negative
preterm	39wk+1	FT	FT	FT	36wk	39wk	37wk	40wk	39wk	42wk	38wk	38wk+2	FT	33wk	40wk+3	37wk	36wk+2	FT	37wk	FT
birth weight	2.510 kg (5.5lb)	3.629kg (8lb)	2.7kg	3.629kg (8lb)	3.175kg (7lb)	4.62kg	2.955kg (6.5lb)	3.860kg (8.5lb)	4.05kg (8.9lb)	4kg (8.8lb)	3.74kg (8.2lb)	3.88kg (8.6lb)	3.55kg (7.8lb)	2.26kg (5lb)	3.15kg	3.375kg	2.9kg (6.4lb)	2.875kb (6.3lb)	2.8kg (6.2lb)	2.9kb (6.4lb)
Craniofacial
relative macrocephaly	negative	positive	positive	positive	positive	positive	positive	positive	positive	negative	positive	positive	positive	positive	positive	positive	negative	negative	positive	positive
high forehead	positive	positive	positive	positive	positive	positive	positive	positive	positive	positive	positive	positive	positive	positive	positive	positive	positive	positive	positive	negative
frontal bossing	negative	positive	positive	positive	positive	positive	positive	positive	positive	positive	positive	positive	positive	positive	positive	positive	negative	positive	negative	positive
hypoplastic supraorbitial ridge	positive	negative	negative	positive	negative	negative	negative	positive	positive	positive	negative	negative	negative	negative	negative	negative	positive	positive	positive	negative
bitemporal narrowing	negative	negative	positive	negative	negative	negative	negative	positive	negative	positive	negative	negative	negative	negative	negative	negative	positive	negative	positive	positive
mouth	metopic ridge
macrognathia/micrognathia	normal	negative	negative	normal	normal	normal	negative	negative	negative	micrognathia	negative	normal	normal	normal	negative	negative	negative	negative	negative	negative
cupid bow lip	normal	negative	negative	normal	normal	normal	negative	negative	negative	negative	negative	normal	normal	normal	negative	negative	positive	negative	positive	negative
thick lip	normal	negative	negative	normal	normal	normal	negative	positive	negative	negative	negative	normal	normal	normal	negative	negative	positive	negative	positive	negative
macrostomia	normal	negative	negative	normal	normal	normal	negative	negative	negative	negative	negative	normal	normal	normal	negative	negative	negative	negative	negative	negative
philtrum	short	negative	negative	protuding	protuding	negative	negative	long	long	long	prominent	short	normal	normal	negative	negative	negative	negative	prominent	negative
teeth decaries	normal	negative	negative	normal	normal	normal	negative	negative	negative	negative	negative	normal	normal	positive	negative	negative	negative	negative	negative	negative
dysplastic teeth	normal	negative	negative	normal	normal	normal	negative	negative	negative	negative	negative	normal	normal	normal	negative	negative	negative	negative	negative	negative
Palate
palatal arch	high	high	high	high	high		negative	high	negative	high	high	bifid	normal		negative	negative	negative	negative	high	negative
Nose
depressed nasal bridge	negative	positive	positive	positive	positive	positive	positive	positive	positive	positive	positive	positive	positive	positive	positive	positive	positive	positive	positive	positive
bulbuous nasal tip	negative	negative	negative	negative	negative	negative	positive	negative	negative	negative	negative	negative	negative	negative	negative	negative	negative	negative	negative	negative
anteverted nares	negative	negative	negative	positive	positive	positive	negative	positive	negative	negative	negative	positive	negative	negative	negative	negative	negative	positive	positive	positive
short nose	positive	positive	negative	negative	positive	negative	positive	positive	positive	negative	positive	positive	negative	positive	positive	positive	negative	positive	positive	negative
Eye
refractive errors	negative	negative	negative	negative	negative	negative	negative	positive	positive	positive	negative	positive	negative	negative	negative	negative	negative	negative	positive	negative
exopthalmus	negative	negative	negative	negative	negative	negative	negative	positive	negative	positive	negative	negative	negative	negative	negative	negative	negative	negative	negative	negative
strabismus	positive	negative	positive	positive	negative	positive	positive	positive	negative	negative	negative	positive	positive	positive	negative	negative	positive	positive	positive	negative
downslanting palpebral fissure	positive	positive	positive	positive	positive	positive	negative	positive	positive	negative	positive	positive	positive	positive	positive	positive	positive	positive	positive	negative
hypertelorism	positive	positive	positive	positive	positive	positive	positive	positive	positive	positive	positive	positive	positive	positive	positive	positive	positive	positive	negative	positive
ptosis	positive	negative	positive	positive	positive	positive	positive	positive	positive	positive	positive	positive	positive	positive	positive	positive	positive	positive	positive	positive
nystagmus	negative	negative	negative	negative	negative	negative	negative	negative	positive	negative	negative	negative	negative	negative	negative	negative	negative	negative	negative	negative
photophobia	negative	negative	negative	negative	negative	negative	negative	negative	negative	negative	negative	negative	negative	negative	negative	negative	negative	negative	negative	negative
epicanthic fold	positive	positive	positive	positive	positive	positive	positive	positive	positive	positive	positive	positive	positive	negative	positive	positive	positive	positive	positive	positive
Ear
low set ear	positive	positive	positive	positive	positive	positive	positive	positive	positive	positive	positive	positive	positive	positive	positive	positive	positive	positive	positive	positive
posteriorly rotated	positive	positive	positive	positive	positive	positive	positive	positive	positive	positive	positive	positive	positive	positive	positive	positive	negative	positive	positive	positive
ear lobes thick helix/large ear lob	normal	negative	negative	negative	negative	negative	positive	negative	negative	negative	negative	thick helix	negative	negative	negative	negative	positive	negative	large	negative
hearing loss	normal	negative	negative	negative	negative	negative	negative	negative	right mild to moderate SN HL	negative	negative	negative	negative	negative	negative	negative	positive	negative	negative	negative
ear pits	normal	negative	negative	negative	negative	negative	negative	negative	negative	negative	negative	negative	negative	negative	negative	negative	negative	negative	negative	negative
Neck
short /broad neck/ptergium	short/webbing	short/webbing	short	webbing/short	webbing	webbing/short	normal	webbing/short	webbing	short/webbing	webbing	short	normal	short	webbing	webbing	webbing/short	webbing	short/webbing	short
Ectodermal
sparse/absent eyebrows	normal	normal	normal	normal	normal	normal	sparse	sparse	normal	normal	sparse	sparse	sparse	normal	normal	normal	sparse	normal	sparse	sparse
sparse/absent eyelashes	normal	normal	normal	normal	normal	normal	normal	sparse	normal	normal	sparse	sparse	sparse	normal	normal	normal	sparse	normal	sparse	sparse
hair	normal	normal	normal	normal	thick	normal	low posterior implanation	low posterior implantation/curly	low posterior implantation	low posterior implantation	low posterior implantation	sparse hair	normal	curly/sparse hair	normal	normal	sparse/curly/fracture	curly sparse hair	dry/sparse/curly	dry/sparse
skin hyperpigmentation	normal	normal	normal	normal	dark complexion	normal	positive	negative	positive	negative	negative	mild increased pigmentation	normal	mild hyperpigmentation	normal	normal	positive	normal	positive	positive
icthyosis	normal	normal	normal	normal	normal	normal	negative	negative	negative	negative	negative	normal	normal	normal	normal	normal	negative	negative	positive	positive
exfoliation	normal	normal	normal	normal	normal	normal	negative	negative	negative	negative	negative	normal	normal	normal	normal	normal	negative	negative	negative	negative
dry skin	normal	normal	normal	normal	normal	normal	positive	negative	negative	negative	negative	normal	normal	normal	normal	normal	positive	negative	positive	positive
keratosis pilaris	normal	normal	normal	normal	normal	normal	negative	negative	negative	negative	negative	normal	normal	normal	normal	normal	positive	negative	positive	negative
hyperkeratosis	normal	normal	normal	normal	normal	normal	negative	negative	negative	negative	negative	normal	normal	normal	normal	normal	positive	negative	positive	negative
deep palmar / plantar creases	normal	normal	normal	normal	normal	normal	negative	negative	negative	negative	positive/ single palmar crease	normal	normal	normal	normal	normal	negative	negative	negative	positive
loose / redundant/hyperelastic skin	normal	normal	normal	loose over dorsum of hands/feet	normal	normal	negative	negative	negative	negative	loose skin	normal	normal	normal	normal	normal	negative	loose skin	positive	negative
nevi	normal	normal	normal	normal	normal	normal	negative	positive	negative	negative	negative	few pigmented nevi	normal	normal	normal	normal	positive	negative	negative	negative
cafè au lait spots	normal	normal	normal	normal	normal	normal	negative	negative	negative	negative	negative	normal	normal	normal	normal	normal	negative	negative	negative	negative
haemangioma	normal	normal	normal	normal	normal	normal	negative	negative	negative	negative	negative	normal	normal	normal	normal	normal	negative	negative	negative	negative
abnormal nails	normal	normal	normal	normal	normal	normal	negative	negative	negative	negative	negative	normal	normal	normal	normal	normal	negative	negative	negative	negative
eczema	normal	normal	normal	normal	normal	normal	positive	negative	negative	negative	negative	normal	normal	normal	normal	normal	positive	negative	negative	positive
commedones	normal	normal	normal	normal	normal	normal	negative	negative	negative	negative	negative	normal	normal	normal	normal	normal	negative	negative	negative	negative
infection	normal	normal	normal	normal	normal	normal	negative	negative	negative	negative	negative	normal	normal	normal	normal	normal	negative	negative	negative	negative
seborrheic dermatitis	normal	normal	normal	normal	normal	normal	negative	negative	negative	negative	negative	normal	normal	normal	normal	normal	negative	negative	negative	negative
acanthosis nigrcans	normal	normal	normal	normal	normal	normal	positive	negative	negative	negative	negative	normal	normal	normal	normal	normal		negative	positive	negative
cutis mmarmorata	normal	normal	normal	normal	normal	normal	negative	negative	negative	negative	negative	normal	normal	normal	normal	normal	negative	negative	negative	negative
Musculoskeletal
joint hyperextensibility	positive	negative	negative	negative	negative	negative	negative	positive	negative	negative	positive	positive	positive	hypotonia	negative	negative	negative	positive	negative	negative
skeletal abnormalities	widely spaced nipple/pectus excavatum	negative	negative	pectus carinatum	pectus carinatum/increased carrying angle	negative	negative	pectus excavatum	widely spaced nipple	negative	widely spaced nipple	negative	5th finger clinodactyly/pectus carinatum	pectus excavatum/increased carrying angle/flexion deformity of hip/scoilosis/shield like chest	negative	negative	carinatum	negative	carinatum	negative
tight achilles tendon	negative	negative	negative	negative	negative	negative	negative	negative	negative	negative	negative	negative	negative	negative	negative	negative	negative	negative	negative	negative
							mild flexion contracture of elbows	limited elbow extension
Gastrointestinal
feeding difficulties	positive		negative	positive	negative	negative	positive	negative	negative	positive	negative	negative	positive	positive	positive	positive	positive	positive	positive	negative
NG/ G-tube/ parenteral feeding	positive		negative	negative	negative	negative	negative	negative	negative	negative	negative	negative		negative	negative	negative	positive	negative	positive	negative
intestinal malrotation	negative		negative	negative	negative	negative	negative	negative	negative	negative	negative	negative		negative	negative	negative	negative	negative	negative	negative
gastroesophageal reflux	positive		negative	negative	negative	negative	positive	negative	negative	negative	negative	negative		negative	negative	negative	negative	recurrent vomiting	negative	negative
hepato/splenomegaly	negative		negative	negative	negative	negative	negative	negative	negative	negative	negative	negative		negative	negative	negative	negative	negative	negative	negative
hernia	negative		negative	negative	negative	negative	negative	negative	negative	negative	negative	negative		negative	negative	negative	umbilical	negative	negative	inguinal hernia
Cardiac
pulmonic valve stenosis	PS	PS	PS	normal	normal	dysplastic TV, LPA stenosis					PS	PS	normal	normal	positive	positive	positive	normal		normal
mitral insufficiency							HOCM	MR	MR
left ventricle systolic ejection							negative					VSD				VSD
atrial septal aneurysm	ASD										ASD								AVSD
left ventricular hypertrophy								positive							positive				Positive
hypertrophic cardiomyopathy							positive		positive	subaortic muscle band							positive
arrhythmia	PDA			unifocal ventricular ectopics					thickened aortic/mitral valves	PDA	PDA						VSD/cardiomyopathy
Neurological															positive	positive
hypotonia	positive	normal	normal	normal	positive		negative	positive		negative	positive		positive	positive			positive	positive
nystagmus																	negative		PDA
seizure	positive																negative
Electroencephalography (EEG)																			hypotonic	negative
cranial MRI							normal	positive		normal	normal						normal		negative
hypoplastic/aplasic corpus callosum (CC)																		hypoplastic CC	negative
cortical atrophy								cerebral atrophy											positive
delayed myelination of white matter		congenital hydrocephalus with VP shunt done																	normal
hydrocephalus						congenital hydrocephalus with VP shunt done		positive, resolved											cerebral and cerebellar atrophy
Psychomotor Development
growth failure/failure to thrive (FTT)	positive	positive		positive	positive	positive	positive	positive	positive	positive	positive	positive	negative	positive	positive	negative	positive	positive	positive	negative
intellectual disability	mild to moderate grade delay	normal	normal	normal	normal	normal	limited intelligence	limited intelligence	mild delay, no formal assessment	limited intelligence IQ88	mild-moderate delay	mild grade MR	mild grade MR	mild to moderate delay	mild	mild	severe	mild to moderate delay	moderate	mild
motor delay/developmental disability							negative										positive		positive
language delay							negative										positive		positive
short stature	4cm<3th percentile			10-25th percentile	7cm<3th (9yrold)		6-7cm<3th percentile	2cm<3th percentile	2cm<3th percentile	3th percentile		3th percentile		positive			positive	6cm<3th	positive	2cm<3th percentile
delayed bone age							negative												negative
cryptochidism							negative		positive	positive					left undescended testis				negative
Others	familal case(?Mother (with CoA) and siblings)		duplex kidney; scilosis; family hx of ?SCA	familial ?father affected							IAIV, dilated renal pelvis	right hydronephrosis					cortical blindness		severe growth retardation, growth parameters<-4-5SD
												primary noctural enuresis
