# Supplementary material for: Integrating Functional Analysis in the Next-Generation Sequencing Diagnostic Pipeline of RASopathies
Source: Sci Rep. 2018 Feb 5;8:2421. doi: 10.1038/s41598-018-20894-0 (PMC5799236; doi:10.1038/s41598-018-20894-0)
Supplement: Supplementary file 3 — Supplementary table 1b [file 41598_2018_20894_MOESM3_ESM.xlsx]

## Sheet: Sheet2
case number	4868	4869	A120067	10235	15424
General Information
date of birth	1993-09-01			1995-04-11	2005-02-21
sex	M	F	M	M	M
Genotype
gene	RAF1	RAF1	RIT1	A2ML1	A2ML1
mutation	c.1173G>C:p.(R391S)	c.1173C>G:p.(R391S)	c.259G>C:p.(D87H)	c.256C>T:p.(P86S)	c.4261C>T:p.(Q1421X)
karyotyping
Prenatal Information
maternal age	32	unknown		40	31
paternal age	35	unknown		41
polyhydraminos	negative	unknown	negative	positive	negative
threatened abortion	negative	unknown		negative	negative
preterm	FT	unknown	31wk	FT	FT
birth weight	2.438kg (5.4lb)	unknown		3.629kg (8lb)	3kg (6.6lb)
Craniofacial
relative macrocephaly	negative	negative		negative	negative
high forehead	positive	positive		positive	board
frontal bossing	positive	positive		positive	negative
hypoplastic supraorbitial ridge	positive	positive	positive	negative	negative
bitemporal narrowing	negative	negative	positive	negative	negative
mouth
macrognathia/micrognathia	normal	negative	normal	normal	normal
cupid bow lip	negative	negative	positive	negative	normal
thick lip	thick lip	thick lip	positive	positive	normal
macrostomia	negative	negative	normal	negative	normal
philtrum	short	long	normal	normal	normal
teeth decaries	negative	negative	negative	negative	negative
dysplastic teeth	negative	negative	negative	negative	negative
Palate
palatal arch		high		high	normal
Nose
depressed nasal bridge	positive	positive	negative	positive	positive
bulbuous nasal tip	negative	positive	negative	negative	negative
anteverted nares	positive	negative	positive	negative	negative
short nose	positive	negative	positive	prominent	positive
Eye
refractive errors	negative	negative	positive	negative	negative
exopthalmus	negative	negative	negative	negative	negative
strabismus	negative	positive	negative	negative	negative
downslanting palpebral fissure	positive	positive	negative	positive	negative
hypertelorism	positive	positive	positive	positive	positive
ptosis	negative	negative	negative	positive	negative
nystagmus	negative	negative	negative	negative	negative
photophobia	negative	negative	negative	negative	negative
epicanthic fold	positive	negative	negative	positive	positive
Ear
low set ear	negative	positive	positive	positive	positive
posteriorly rotated	negative	positive	positive	positive	positive
ear lobes thick helix/large ear lob	prominent ear	negative	positive	negative	prominent ear helix/uplifting earlobes
hearing loss	negative	negative	negative	negative	negative
ear pits	negative	negative	negative	negative	negative
Neck
short /broad neck/ptergium	short	short/webbing	webbing	webbing	webbing
Ectodermal
sparse/absent eyebrows	normal	normal	normal	normal	normal
sparse/absent eyelashes	normal	normal	normal	normal	normal
hair	normal	curly hair	normal	low posterior hairline	thick
skin hyperpigmentation	normal	dark complexion	mild hyperpigmentation	dark complexion	normal
icthyosis	normal	normal	normal	normal	normal
exfoliation	normal	normal	normal	normal	normal
dry skin	normal	normal	normal	normal	normal
keratosis pilaris	normal	normal	normal	normal	normal
hyperkeratosis	normal	normal	normal	normal	normal
deep palmar / plantar creases	normal	normal	normal	normal	normal
loose / redundant/hyperelastic skin	normal	normal	normal	normal	normal
nevi	normal	normal	normal	facial nevi	facial lentigenes
cafè au lait spots	normal	normal	yes	normal	x2
haemangioma	normal	normal	normal	normal	normal
abnormal nails	normal	normal	normal	normal	normal
eczema	normal	normal	normal	normal	normal
commedones	normal	normal	normal	normal	normal
infection	normal	normal	normal	normal	normal
seborrheic dermatitis	normal	normal	normal	normal	normal
acanthosis nigrcans	normal	normal	normal	normal	normal
cutis mmarmorata	normal	normal	normal	normal	normal
Musculoskeletal
joint hyperextensibility	negative	negative	negative	negative	negative
skeletal abnormalities	shield like chest	increased carrying angle	widen internipple distance	pectus excavatum	widely spaced nipples/increased carrying angle
tight achilles tendon	negative	negative	negative	negative	negative
Gastrointestinal
feeding difficulties	positive			negative	negative
NG/ G-tube/ parenteral feeding	negative			negative	negative
intestinal malrotation	negative		negative	negative	negative
gastroesophageal reflux	repeated vomiting		negative	negative	negative
hepato/splenomegaly	negative		negative	negative	negative
hernia	negative		negative	negative	negative
Cardiac
pulmonic valve stenosis	PS	normal	none of these but HOCM, ASD, subaortic stenosis	normal
mitral insufficiency
left ventricle systolic ejection
atrial septal aneurysm					ASD
left ventricular hypertrophy
hypertrophic cardiomyopathy
arrhythmia
Neurological			none of these
hypotonia	normal	normal		positive	normal
nystagmus
seizure
Electroencephalography (EEG)
cranial MRI
hypoplastic/aplasic corpus callosum (CC)
cortical atrophy
delayed myelination of white matter
hydrocephalus
Psychomotor Development
growth failure/failure to thrive (FTT)	negative	positive		negative	negative
intellectual disability	normal			mild	normal
motor delay/developmental disability
language delay
short stature	negative	positive		negative	negative
delayed bone age
cryptochidism					normal
Others	familial (mother)	familial case(son)	bilateral lower limb lymphangiectasia	mother had CA breast	behaviour problems
				sciolosis	bleeding tendency , pending workup in QMH
				mother had low posterior harline/webbing	primary noctural enuresis
